# Supplementary material for: Computational Analysis of Electron-Donating and Withdrawing Effects on Asymmetric Viologens for Enhanced Electrochromic Performance
Source: Int J Mol Sci. 2025 Oct 18;26(20):10137. doi: 10.3390/ijms262010137 (PMC12564689; doi:10.3390/ijms262010137)
Supplement: Supplementary file 1 [file ijms-26-10137-s001.zip]

Archive with 1 entries (1 files):
- ijms-3901006-supplementary.pdf
